# Supplementary material for: The Degree of Acceptance of Cocoon Strategy of Vaccination against Influenza and COVID-19 in Palliative Home Care Professionals and Caregivers
Source: Vaccines (Basel). 2023 Jul 12;11(7):1235. doi: 10.3390/vaccines11071235 (PMC10383800; doi:10.3390/vaccines11071235)
Supplement: Supplementary file 1 [file vaccines-11-01235-s001.zip]

Archive with 1 entries (1 files):
- vaccines-2476946-supplementary.pdf
